# Supplementary material for: Influence of the Hubbard U Correction on the Electronic Properties and Chemical Bands of the Cubic (Pm3¯m) Phase of SrTiO3 Using GGA/PBE and LDA/CA-PZ Approximations
Source: Molecules. 2024 Jun 28;29(13):3081. doi: 10.3390/molecules29133081 (PMC11243698; doi:10.3390/molecules29133081)
Supplement: Supplementary file 1 [file molecules-29-03081-s001.zip]

Archive with 1 entries (1 files):
- molecules-3041699-supplementary.pdf
